# Supplementary material for: Functional evolutionary convergence of long noncoding RNAs involved in embryonic development
Source: Commun Biol. 2023 Sep 5;6:908. doi: 10.1038/s42003-023-05278-z (PMC10480150; doi:10.1038/s42003-023-05278-z)
Supplement: Supplementary file 3 — Supplementary Data 1 [file 42003_2023_5278_MOESM3_ESM.xlsx]

## Sheet: figure 2 (A)
Gecko
Evx1as	Gut	Heart	Brain	Carc	Lung	Liver	Tail
	0.0178136	0.00655427	1	0.126399	0.0486332	0.00387118	0.0107804
	0.0285892	0.0167379	1	0.239618	0.183812	0.0406023	0.347692
	0.00152052	0.016677	1	0.0564641	0.00123757	0.00271929	0.0513173
Evx1	Gut	Heart	Brain	Carc	Lung	Liver	Tail
	0.0915136	0.0685237	0.000664755	1	0.0152971	0.0869268	0.0540488
	0.00484075	1	0.00571126	0.947663	0.0406455	0.531154	0.728128
	0	1	0.301187	0.0527569	0.0043961	0.044584	0.0710506

## Sheet: figure 2 (B)
Human
EVX1AS	thyroid	heart	placenta	brain	lung	kidney	liver	colon	thymus	muscle	small intestine	spleen	stomach
	0.19797	0.167513	0.436548	1	0.522843	0.0304569	0.19797	0.208122	0.147208	0.269036	0.263959	0.203046	0.563452
	0.431818	0.261364	0.818182	0.875	0.954545	0.738636	0.886364	0.272727	0.340909	0.704545	0.545455	0.431818	1
	0.150289	1	0.32948	0.693642	0.33526	0.231214	0.231214	0.213873	0.196532	0.294798	0.265896	0.537572	0.271676
EVX1	thyroid	heart	placenta	brain	lung	kidney	liver	colon	thymus	muscle	small intestine	spleen	stomach
	0.110549	0.233195	0.682771	0.551482	0.0110124	1	0.13454	0.230099	0.0813795	0.114674	0.249801	0.0247123	0.0984301
	0.0530463	0.427794	0.574223	0.90612	0.089923	1	0.0910478	0.10732	0.0432204	0.249227	0.235373	0.133524	0.156959
	0.338602	0.406342	0.360443	0.656645	0.0373576	1	0.273476	0.263502	0.0687422	0.195578	0.274175	0.129345	0.236276

## Sheet: figure 2 (C)
SHSY5Y cell line
EVX1	EVX1AS
0.0258	0.475
0.22	1
0.561	1.18

## Sheet: figure 4 (B)
Gecko
	cytoplasm		nucleus
P0	0.9	0.46	0.1	0.54
EVX1AS-like	0.98	0.2	0.02	0.8
Evx1	0.99823	0.327	0.00177	0.673
Human
	whole cell			nucleus
P0	1	0.972783	0.970255	0	0.0272171	0.0297447
EVX1AS	0.76	0.595	0.695646	0.24	0.405	0.304354
EVX1	0.99	0.99761	0.999507	0.01	0.00239	0.00049257

## Sheet: figure 4 (C)
EVX1AS copies per cell
Human brain	Gecko brain
0.193373	0.381295
0.0874912	0.435178
0.0449017

## Sheet: figure 4 (D)
MED1 RIP
Endog Hs-EVX1AS	IVT Hs-EVX1AS	IVT Pp-EVX1AS like	IVT lncRNA Ctrl
1	0.057353	0.00462505	1.0203e-05
1	0.0220658	0.0227187	2.361e-05
1	0.0015137	0.024585	0.0005421

## Sheet: figure 5 (A)
Hs-EVX1AS overexpression in SHSY5Y
Hs-EVX1AS				Hs-EVX1
dCas+pCMV6	dCas+EVX1AS_HS1	dCas+EVX1AS_HS2		dCas+pCMV6	dCas+EVX1AS_HS1	dCas+EVX1AS_HS2
0.00242182	1	1		0.735735	0.675264	1
7.5757e-05	1	1		0.810965	1	1
8.95796e-05	0.301447	1		0.516147	0.447418	1
0.000510679		1		0.487051		1
0.000666689				0.20655
3.48596e-05				0.315622

## Sheet: figure 5 (B)
Pp-EVX1AS like overexpression in SHSY5Y
pp-EVX1AS like				Hs-EVX1
dCas+pCMV6	dCas+ppEVX1AS like_HS1	dCas+ppEVX1AS like_HS2		dCas+pCMV6	dCas+ppEVX1AS like_HS1	dCas+ppEVX1AS like_HS2
0.00381574	0.0276168	1		0.735735	0.886761	0.826516
0.00033063	0.00989981	1		0.810965	0.684626	0.975312
0.000339341	1	1		0.516147	0.472499	1
9.96855e-10		0.634584		0.487051	0.581418	0.723552
				0.315622

## Sheet: figure 5 (D)
Hs-EVX1AS overexpression in chicken mesencephalon
Hs-EVX1AS				gg-Evx1
dCas+pCMV6	dCas+EVX1AS_GG1	dCas+EVX1AS_GG2		dCas+pCMV6	dCas+EVX1AS_GG1	dCas+EVX1AS_GG2
0.250364	2.03527	1.01461		0.412114	1.50665	1.1984
0.38446	1.36634	1.1897		0.643551	1.65554	0.525499
0.636248	1.28412	1.03442		0.613536	1.87923	0.942256
		0.804473				0.623217

## Sheet: figure 5 (E)
Pp-EVX1AS like overexpression in chicken mesencephalon
Pp-EVX1AS like				gg-Evx1
dCas+pCMV6	dCas+ppEVX1AS like_GG1	dCas+ppEVX1AS like_GG2		dCas+pCMV6	dCas+ppEVX1AS like_GG1	dCas+ppEVX1AS like_GG2
0.579145	1.02434	1.07021		0.302759	0.889121	0.758745
0.727716	0.87069	1.07954		0.731419	0.961384	1.19237
0.948866	1.181	1.51849		1.01633	1.48567	1.66221
	1.16363	1.17045			1.2496	1.06161
	0.665911				0.688789
